# Supplementary material for: Molecular and metabolic alterations of 2,3-dihydroquinazolin-4(1H)-one derivatives in prostate cancer cell lines
Source: Sci Rep. 2022 Dec 14;12:21599. doi: 10.1038/s41598-022-26148-4 (PMC9751122; doi:10.1038/s41598-022-26148-4)
Supplement: Supplementary file 2 — Supplementary Tables. [file 41598_2022_26148_MOESM2_ESM.xlsx]

## Sheet: Table S1
Table S1. Summary for significantly altered metabolites (in multivariate and/or univariate analyses) in C5 treated DU145 prostate cancer cells compared to control with their FDR vaue, VIP values, and fold change.
No.	Metabolite name	Molecular Formula	m/z meas.	M meas.	FDR	VIP	FC
1	L-Methionine	C5H11NO2S	150.058	149.051	3.1409e-05	1.29937	Increased
2	Indoxyl sulfate	C8H7NO4S	214.014	213.007	3.1409e-05	1.04641	Decreased
3	L-Proline	C5H9NO2	116.071	115.063	3.5603e-05	1.98563	Increased
4	Indoleacrylic acid	C11H9NO2	188.07	187.063	9.9096e-05	7.32027	Increased
5	Gluconolactone	C6H10O6	179.048	178.041	0.00014219	2.78858	Decreased
6	Glutathione	C10H17N3O6S	308.091	307.084	0.00037429	5.64726	Decreased
7	Aspartame	C14H18N2O5	295.129	294.122	0.00037429	1.70419	Increased
8	Phosphoric acid	H3O4P	98.9839	97.9766	0.00037429	1.26553	Decreased
9	o-Tyrosine	C9H11NO3	182.081	181.074	0.00049622	1.91769	Increased
10	Tiglylglycine	C7H11NO3	158.081	157.074	0.00093378	1.48015	Decreased
11	L-Tryptophan	C11H12N2O2	205.097	204.09	0.0019756	2.96582	Increased
12	L-Carnitine	C7H15NO3	162.112	161.105	0.0019952	1.87038	Decreased
13	Glycerophosphocholine	C8H20NO6P	258.11	257.103	0.0023996	1.32156	Decreased
14	Biotin	C10H16N2O3S	227.085	244.088	0.0023996	1.96666	Increased
15	2-Pyrrolidinone	C4H7NO	86.0598	85.0525	0.0024501	1.69277	Increased
16	Androstenedione	C19H26O2	287.208	286.2	0.0046526	3.29392	Decreased
17	L-Arginine	C6H14N4O2	175.119	174.112	0.0069787	1.97758	Decreased
18	Pantothenic acid	C9H17NO5	220.118	219.111	0.0079191	2.18363	Increased
19	Trans-Cinnamic acid	C9H8O2	149.06	148.053	0.0087037	1.85528	Increased
20	2-Aminobenzoic acid	C7H7NO2	138.055	137.048	0.01139	1.96918	Increased
21	Aniline	C6H7N	94.0651	93.0578	0.027096	1.27561	Decreased
22	Hippuric acid	C9H9NO3	180.066	179.058	0.027582	1.50368	Increased
23	Pyruvaldehyde	C3H4O2	73.0279	72.0207	0.030901	1.08631	Decreased
24	L-Glutamine	C5H10N2O3	147.076	146.069	0.033284	1.961	Decreased
25	Glycine	C2H5NO2	76.039	75.0317	0.00021303	NS	Decreased
26	Indoleacetic acid	C10H9NO2	176.071	175.063	0.037531	NS	Decreased
27	Methylhippuric acid	C10H11NO3	194.081	193.074	0.030901	NS	Decreased
28	N,N-Dimethylformamide	C3H7NO	74.0597	73.0524	0.00021303	NS	Decreased
29	Trimethylamine	C3H9N	60.0801	59.0728	0.037531	NS	Increased
30	Melatonin	C13H16N2O2	233.124	232.117	NS	2.51012	Increased
31	N-Methylnicotinamide	C7H8N2O	137.071	136.064	NS	1.77389	Increased
32	L-Glutamic acid	C5H9NO4	148.06	147.053	NS	1.55204	Increased
33	Benzoic acid	C7H6O2	123.044	122.037	NS	1.5401	Increased
34	m-Coumaric acid	C9H8O3	165.055	164.047	NS	1.48429	Increased
35	Dihydrothymine	C5H8N2O2	129.07	128.062	NS	1.47927	Increased
36	3-Methylindole	C9H9N	132.081	131.074	NS	1.45229	Increased
37	3-Indolepropionic acid	C11H11NO2	190.09	189.082	NS	1.43354	Increased
38	Uridine	C9H12N2O6	245.078	244.071	NS	1.42326	Increased
39	Kynurenic acid	C10H7NO3	190.051	189.043	NS	1.4196	Increased
40	Pyroglutamic acid	C5H7NO3	130.05	129.043	NS	1.36555	Increased
41	4-Guanidinobutanoic acid	C5H11N3O2	146.092	145.085	NS	1.19987	Increased
42	5-Hydroxyindoleacetic acid	C10H9NO3	192.066	191.058	NS	1.1926	Increased
43	L-Kynurenine	C10H12N2O3	209.09	208.082	NS	1.19257	Increased
44	D-Glucurono-6,3-lactone	C6H8O6	177.033	176.026	NS	1.19073	Increased
45	Pipecolic acid	C6H11NO2	130.086	129.079	NS	1.15646	Increased
46	3-Chlorotyrosine	C9H10ClNO3	216.032	215.025	NS	1.14293	Increased
47	L-Thyronine	C15H15NO4	274.107	273.1	NS	1.14107	Decreased
48	Salicyluric acid	C9H9NO4	196.058	195.051	NS	1.13978	Increased
49	Indolelactic acid	C11H11NO3	206.085	205.078	NS	1.0957	Decreased
50	5-Hydroxytryptophol	C10H11NO2	178.086	177.079	NS	1.06425	Increased
51	L-Dopa	C9H11NO4	198.074	197.067	NS	1.05341	Increased
52	Glycylproline	C7H12N2O3	173.092	172.085	NS	1.04324	Increased
53	Xanthosine	C10H12N4O6	285.085	284.077	NS	1.04233	Increased
54	Gamma-Glutamylcysteine	C8H14N2O5S	251.07	250.062	NS	1.03166	Increased

## Sheet: Table S2
Table S2. Summary for significantly altered metabolites (in multivariate and/or univariate analyses) in C6 treated DU145 prostate cancer cells compared to control with their FDR vaue, VIP values, and fold change.
No.	Metabolite name	Molecular Formula	m/z meas.	M meas.	FDR	VIP	FC
1	Salicyluric acid	C9H9NO4	196.058	195.051	0.00031084	7.08844	Increased
2	L-Dopa	C9H11NO4	198.074	197.067	0.00042261	2.60232	Increased
3	Pipecolic acid	C6H11NO2	130.086	129.079	0.00042261	1.90671	Increased
4	N-Acetyl-L-tyrosine	C11H13NO4	224.092	223.085	0.00078926	1.95551	Increased
5	5-Hydroxytryptophan	C10H11NO2	178.086	177.079	0.0017938	2.9781	Increased
6	Spermine	C10H26N4	203.223	202.216	0.0017938	1.98083	Decreased
7	Quinaldic acid	C10H7NO2	174.058	173.051	0.0018224	1.17108	Increased
8	Androstenedione	C19H26O2	287.208	286.2	0.0044398	5.89769	Increased
9	Gluconolactone	C6H10O6	179.048	178.041	0.0058212	2.63321	Decreased
10	N,N-Dimethylformamide	C3H7NO	74.0597	73.0524	0.0058212	1.90498	Decreased
11	Glutathione	C10H17N3O6S	308.091	307.084	0.0093728	5.18701	Decreased
12	N-Acetyl-L-alanine	C5H9NO3	132.066	131.059	0.016877	1.58222	Increased
13	Chlorogenic acid	C16H18O9	355.096	354.088	0.01987	1.04095	Decreased
14	Glycylproline	C7H12N2O3	173.092	172.085	0.023547	2.00205	Increased
15	Tiglylglycine	C7H11NO3	158.081	157.074	0.023547	1.49906	Decreased
16	Phosphoric acid	H3O4P	98.9839	97.9766	0.047715	1.19648	Decreased
17	Adenosine monophosphate	C10H14N5O7P	348.07	347.063	0.048131	1.8766	Decreased
18	Melatonin	C13H16N2O2	233.124	232.117	NS	4.28339	Increased
19	Deoxyguanosine	C10H13N5O4	268.104	267.097	NS	1.92263	Increased
20	Nicotinamide ribotide	C11H15N2O8P	335.073	334.065	NS	1.68176	Increased
22	Xanthosine	C10H12N4O6	285.085	284.077	NS	1.47663	Increased
23	Glycine	C2H5NO2	76.039	75.0317	NS	1.37718	Decreased
24	3-Indolepropionic acid	C11H11NO2	190.09	189.082	NS	1.2354	Decreased
25	Indoleacrylic acid	C11H9NO2	188.07	187.063	NS	1.12616	Increased
26	Indole	C8H7N	118.065	117.058	NS	1.08462	Decreased
27	Indoleacetic acid	C10H9NO2	176.071	175.063	NS	0.971684	Decreased
28	L-Acetylcarnitine	C9H17NO4	204.123	203.116	NS	0.884578	Decreased
29	Pantothenic acid	C9H17NO5	220.118	219.111	NS	0.847644	Increased
30	Indole-3-carboxylic acid	C9H7NO2	162.058	161.051	NS	0.811154	Increased
31	Gamma-Glutamylcysteine	C8H14N2O5S	251.07	250.062	NS	1.59853	Increased
32	L-Kynurenine	C10H12N2O3	209.09	208.082	NS	1.57144	Increased
33	Pyruvaldehyde	C3H4O2	73.0279	72.0207	NS	1.31969	Decreased
34	L-Arginine	C6H14N4O2	175.119	174.112	NS	1.19378	Decreased
35	Trimethylamine	C3H9N	60.0801	59.0728	NS	1.14559	Increased
36	Glycerophosphocholine	C8H20NO6P	258.11	257.103	NS	1.13704	Decreased
37	L-Lysine	C6H14N2O2	147.113	146.106	NS	1.1358	Decreased
38	5-Hydroxyindoleacetic acid	C10H9NO3	192.066	191.058	NS	1.11867	Decreased
39	Kynurenic acid	C10H7NO3	190.051	189.043	NS	1.04108	Increased
40	Indolelactic acid	C11H11NO3	206.085	205.078	NS	1.01039	Decreased
